# Supplementary material for: The Hierarchical Organization of the Default, Dorsal Attention and Salience Networks in Adolescents and Young Adults
Source: Cereb Cortex. 2017 Nov 17;28(2):726–37. doi: 10.1093/cercor/bhx307 (PMC5929108; doi:10.1093/cercor/bhx307)
Supplement: Supplementary Data [file bhx307_supplement_data.zip]

Archive with 1 entries (1 files):
- bhx307SupplementaryMaterialsCC_submitted.docx
